# Supplementary material for: Quinoa–Peanut Relay Intercropping Promotes Peanut Productivity Through the Temporal Optimization of Soil Physicochemical Properties and Microbial Community Composition in Saline Soil
Source: Plants (Basel). 2025 Jul 8;14(14):2102. doi: 10.3390/plants14142102 (PMC12298141; doi:10.3390/plants14142102)
Supplement: Supplementary file 1 [file plants-14-02102-s001.zip]

Archive with 1 entries (1 files):
- plants-3685867-supplementary.pdf
